# Supplementary material for: StrataSeq: A Workflow for Rapid Development of Molecular Databases for Hard‐To‐Identify Species
Source: Ecol Evol. 2025 Oct 23;15(10):e72375. doi: 10.1002/ece3.72375 (PMC12547479; doi:10.1002/ece3.72375)
Supplement: Supplementary file 1 — Table S1: Morphospecies and their abundances in 22 habitat subsets in the habitat subsetting dataset (HSD). [file ECE3-15-e72375-s001.xlsx]

## Sheet: Sorted by occurrence
Morph_ID	AEG2	AEG32	AEG41	AEG47	HEG1	HEG3	HEG7	HEG18	HEG21	HEG46	SEG1	SEG5	SEG8	SEG13	SEG18	SEG23	SEG24	SEG29	SEG34	SEG42	SEG45	SEG50	Occurrence	Detailed identification
A	60	1	10	13	2	6		2	30	1		12		3		31	29		1			24	15	yes
B	8		30	29	655		51	63	21	58	17	10	6		18		15	5	3				15	yes
K	15	4	7		1		10	15	5	2		15	1		8	6				1			13	yes
C	1	4			16	14		2	4					1	1				3	9	9	8	12	yes
G	14	4	15		8	2		3				11	2	2				1					10	yes
M	1	1				5			1		4		4				13	24		5		1	10	yes
D		6	2	12	24		2	7	4								9	5					9	yes
E	2	1			4				10	10			1	6					2			1	9	yes
F	8				5		1		3	9				2	3				3			3	9	yes
Ia													1			15		24					8	yes
V		2									43	4		10					24	66	7	38	8	yes
Zg (E juv)	27		5			9		42			2			10			1		23				8
H	7		3		4	3	6		10			3											7	yes
I	4	9	7					1									1	24					6	yes
L		13	34	85					8			1				8							6	yes
Q			2	12	1			4	1	1													6	yes
Sb													3		7		1			3		5	5	yes
Ca				16				27		3		15											4	yes
O									1	5	2							1					4	yes
Ba																	1			12	17		3
J															42		4					1	3
N								4	3	1													3
Ha								4		6													2
T				2						4													2
Y						1					4												2
Zb	1		2																				2
Hb										3													1
Hc															7								1
Ta							3																1
U		19																					1	yes
X																				1			1
Morphospecies count	12	11	11	7	10	7	6	12	13	12	11	8	7	7	7	4	9	6	7	7	3	8
* Morpho_IDs are explained in Table S3
