# Supplementary material for: StrataSeq: A Workflow for Rapid Development of Molecular Databases for Hard‐To‐Identify Species
Source: Ecol Evol. 2025 Oct 23;15(10):e72375. doi: 10.1002/ece3.72375 (PMC12547479; doi:10.1002/ece3.72375)
Supplement: Supplementary file 2 — Table S2: Grassland sites of the Biodiversity Exploratories: location, region, soil type and land‐use intensity. [file ECE3-15-e72375-s004.csv]

	EP_Plot_ID	Exploratory	Latitude	Longitude	Soil_Type_WRB	LUI	StrataSeq subset
148	AEG1	ALB	48.4	9.34	Leptosol	1.86	No
142	AEG10	ALB	48.38	9.21	Leptosol	0.97	No
146	AEG11	ALB	48.49	9.35	Leptosol	2.05	No
147	AEG12	ALB	48.39	9.35	Leptosol	1.95	No
141	AEG13	ALB	48.39	9.36	Leptosol	1.95	No
107	AEG14	ALB	48.38	9.52	Leptosol	2.22	No
126	AEG15	ALB	48.49	9.45	Leptosol	2.6	No
125	AEG16	ALB	48.4	9.46	Leptosol	1.91	No
108	AEG17	ALB	48.4	9.52	Leptosol	1.64	No
103	AEG18	ALB	48.38	9.52	Leptosol	2.32	No
128	AEG19	ALB	48.4	9.45	Leptosol	2.06	No
121	AEG2	ALB	48.38	9.47	Leptosol	2.73	Yes
144	AEG20	ALB	48.49	9.36	Leptosol	1.41	No
145	AEG21	ALB	48.44	9.36	Leptosol	3.18	No
106	AEG22	ALB	48.4	9.51	Leptosol	1.21	No
111	AEG23	ALB	48.42	9.51	Leptosol	1.35	No
112	AEG24	ALB	48.4	9.49	Leptosol	2.31	No
101	AEG25	ALB	48.4	9.26	Leptosol	0.76	No
137	AEG26	ALB	48.4	9.4	Leptosol	1.78	No
119	AEG27	ALB	48.42	9.48	Leptosol	1.28	No
117	AEG28	ALB	48.46	9.49	Leptosol	1.09	No
143	AEG29	ALB	48.42	9.36	Cambisol	1.65	No
104	AEG3	ALB	48.41	9.53	Leptosol	1.43	No
124	AEG30	ALB	48.46	9.46	Leptosol	1.55	No
123	AEG31	ALB	48.46	9.46	Leptosol	1.45	No
118	AEG32	ALB	48.47	9.49	Leptosol	0.82	Yes
115	AEG33	ALB	48.45	9.49	Leptosol	1.15	No
114	AEG34	ALB	48.46	9.5	Leptosol	1.35	No
149	AEG35	ALB	48.48	9.29	Cambisol	1.87	No
150	AEG36	ALB	48.48	9.3	Cambisol	1.86	No
136	AEG37	ALB	48.4	9.41	Cambisol	1.86	No
134	AEG38	ALB	48.44	9.43	Cambisol	1.37	No
133	AEG39	ALB	48.39	9.43	Cambisol	1.79	No
135	AEG4	ALB	48.38	9.42	Leptosol	1.75	No
102	AEG40	ALB	48.41	9.57	Cambisol	1.91	No
138	AEG41	ALB	48.37	9.4	Cambisol	2.24	Yes
139	AEG42	ALB	48.4	9.38	Cambisol	1.95	No
105	AEG43	ALB	48.41	9.54	Cambisol	1.58	No
132	AEG44	ALB	48.38	9.43	Cambisol	1.78	No
122	AEG45	ALB	48.4	9.46	Cambisol	1.56	No
131	AEG46	ALB	48.4	9.43	Cambisol	1.88	No
127	AEG47	ALB	48.42	9.45	Cambisol	0.94	Yes
113	AEG48	ALB	48.42	9.5	Cambisol	0.79	No
110	AEG49	ALB	48.46	9.5	Cambisol	1.19	No
130	AEG5	ALB	48.4	9.44	Leptosol	1.74	No
120	AEG50	ALB	48.41	9.47	Cambisol	1.62	No
129	AEG6	ALB	48.4	9.44	Leptosol	1.98	No
140	AEG7	ALB	48.39	9.38	Leptosol	0.73	No
116	AEG8	ALB	48.42	9.49	Leptosol	1.3	No
109	AEG9	ALB	48.39	9.5	Leptosol	0.94	No
56	HEG1	HAI	50.97	10.41	Cambisol	2.79	Yes
71	HEG10	HAI	51.28	10.45	Vertisol	1.58	No
70	HEG11	HAI	51.28	10.46	Stagnosol	1.53	No
88	HEG12	HAI	51.08	10.58	Stagnosol	3.05	No
57	HEG13	HAI	51.26	10.38	Stagnosol	1.75	No
91	HEG14	HAI	51.29	10.44	Stagnosol	2.13	No
95	HEG15	HAI	51.07	10.49	Stagnosol	2.05	No
100	HEG16	HAI	51.03	10.46	Stagnosol	1.2	No
96	HEG17	HAI	51.07	10.47	Stagnosol	0.76	No
94	HEG18	HAI	51.28	10.42	Vertisol	0.78	Yes
75	HEG19	HAI	51.07	10.47	Stagnosol	0.63	No
51	HEG2	HAI	51	10.43	Vertisol	2.18	No
66	HEG20	HAI	51.22	10.37	Stagnosol	1.03	No
60	HEG21	HAI	51.19	10.75	Stagnosol	0.81	Yes
59	HEG22	HAI	51.03	10.32	Cambisol	1.52	No
77	HEG23	HAI	51.13	10.34	Stagnosol	1.33	No
80	HEG24	HAI	51.1	10.35	Stagnosol	1.46	No
58	HEG25	HAI	51.02	10.32	Cambisol	1.4	No
68	HEG26	HAI	51.28	10.37	Cambisol	1.59	No
89	HEG27	HAI	51.09	10.6	Cambisol	1.72	No
76	HEG28	HAI	51.27	10.5	Cambisol	1.66	No
74	HEG29	HAI	51.26	10.5	Cambisol	1.62	No
52	HEG3	HAI	51	10.43	Vertisol	2.37	Yes
73	HEG30	HAI	51.2	10.36	Cambisol	2.26	No
90	HEG31	HAI	51.17	10.22	Cambisol	1.7	No
87	HEG32	HAI	51.08	10.57	Cambisol	1.91	No
81	HEG33	HAI	51.11	10.43	Cambisol	1.87	No
65	HEG34	HAI	51.21	10.39	Cambisol	1.99	No
64	HEG35	HAI	51.22	10.41	Cambisol	2.38	No
86	HEG36	HAI	51.03	10.51	Cambisol	1.97	No
83	HEG37	HAI	51.03	10.51	Cambisol	2.12	No
78	HEG38	HAI	51.12	10.34	Cambisol	1.93	No
79	HEG39	HAI	51.12	10.35	Cambisol	1.28	No
82	HEG4	HAI	51.11	10.44	Stagnosol	2.19	No
62	HEG40	HAI	50.97	10.45	Cambisol	1.7	No
53	HEG41	HAI	51.22	10.37	Cambisol	1.01	No
98	HEG42	HAI	51.07	10.46	Cambisol	0.64	No
92	HEG43	HAI	51.3	10.44	Cambisol	0.98	No
85	HEG44	HAI	51.06	10.48	Cambisol	0.96	No
84	HEG45	HAI	51.04	10.51	Cambisol	0.94	No
61	HEG46	HAI	51.21	10.75	Cambisol	1	Yes
69	HEG47	HAI	51.28	10.37	Cambisol	1.74	No
55	HEG48	HAI	51.29	10.38	Cambisol	1.58	No
54	HEG49	HAI	51.28	10.39	Cambisol	1.78	No
72	HEG5	HAI	51.22	10.32	Stagnosol	2.41	No
93	HEG50	HAI	51.28	10.42	Cambisol	1.55	No
63	HEG6	HAI	51.21	10.39	Stagnosol	1.99	No
99	HEG7	HAI	51.27	10.41	Stagnosol	2.34	Yes
97	HEG8	HAI	51.27	10.42	Stagnosol	1.95	No
67	HEG9	HAI	51.22	10.38	Stagnosol	0.84	No
48	SEG1	SCH	53.09	13.97	Histosol	2.31	Yes
31	SEG10	SCH	53.11	14	Histosol	2.13	No
30	SEG11	SCH	53.11	13.99	Gleysol	2.06	No
26	SEG12	SCH	53.09	13.97	Histosol	2.31	No
13	SEG13	SCH	52.97	13.82	Cambisol	2.08	Yes
47	SEG14	SCH	53.09	13.98	Gleysol	1.3	No
22	SEG15	SCH	53.11	14.01	Histosol	1.29	No
19	SEG16	SCH	53.12	14	Gleysol	1.27	No
45	SEG17	SCH	53.1	13.63	Histosol	1.63	No
33	SEG18	SCH	53.14	13.88	Luvisol	1.46	Yes
24	SEG19	SCH	53.12	14.01	Gleysol	1.32	No
28	SEG2	SCH	53.09	13.98	Histosol	2.12	No
3	SEG20	SCH	53.1	13.62	Histosol	1.67	No
4	SEG21	SCH	53.11	13.61	Gleysol	1.69	No
1	SEG22	SCH	53.1	13.97	Gleysol	1.36	No
25	SEG23	SCH	53.11	14.03	Histosol	2.35	Yes
11	SEG24	SCH	53.09	14	Histosol	1.1	Yes
43	SEG25	SCH	53.11	13.62	Histosol	1.68	No
46	SEG26	SCH	53.11	14.02	Histosol	2.27	No
41	SEG27	SCH	53.12	13.71	Histosol	1.14	No
34	SEG28	SCH	53.09	14.01	Histosol	1.14	No
35	SEG29	SCH	53.09	14	Histosol	1.03	Yes
29	SEG3	SCH	53.1	13.99	Histosol	2.23	No
16	SEG30	SCH	53.15	13.83	Albeluvisol	1.4	No
17	SEG31	SCH	53.15	13.84	Cambisol	1.4	No
18	SEG32	SCH	53.15	13.83	Luvisol	1.4	No
14	SEG33	SCH	52.99	13.84	Albeluvisol	1.91	No
15	SEG34	SCH	52.98	13.85	Albeluvisol	2.25	Yes
12	SEG35	SCH	52.98	13.85	Luvisol	2.45	No
50	SEG36	SCH	52.99	13.84	Albeluvisol	1.47	No
32	SEG37	SCH	53.13	13.88	Albeluvisol	1.34	No
36	SEG38	SCH	53.12	13.68	Cambisol	1.9	No
9	SEG39	SCH	52.98	13.82	Cambisol	1.23	No
20	SEG4	SCH	53.11	14	Histosol	1.1	No
7	SEG40	SCH	53.12	13.84	Luvisol	1.5	No
2	SEG41	SCH	53.12	13.85	Luvisol	1.57	No
37	SEG42	SCH	52.87	13.97	Luvisol	2.58	Yes
38	SEG43	SCH	52.88	13.97	Luvisol	2.55	No
39	SEG44	SCH	52.88	13.97	Cambisol	2.02	No
40	SEG45	SCH	52.88	13.96	Albeluvisol	1.12	Yes
8	SEG46	SCH	52.98	13.83	Cambisol	1.92	No
10	SEG47	SCH	52.99	13.83	Luvisol	1.46	No
6	SEG48	SCH	53.1	13.61	Luvisol	1.85	No
49	SEG49	SCH	52.97	13.86	Albeluvisol	1.26	No
23	SEG5	SCH	53.11	14	Gleysol	1.17	Yes
42	SEG50	SCH	53.12	13.75	Cambisol	1.04	Yes
44	SEG6	SCH	53.1	13.62	Histosol	1.59	No
27	SEG7	SCH	53.09	13.98	Histosol	1.44	No
21	SEG8	SCH	53.11	14.02	Gleysol	2.06	Yes
5	SEG9	SCH	53.1	13.61	Histosol	1.77	No
