# Supplementary material for: StrataSeq: A Workflow for Rapid Development of Molecular Databases for Hard‐To‐Identify Species
Source: Ecol Evol. 2025 Oct 23;15(10):e72375. doi: 10.1002/ece3.72375 (PMC12547479; doi:10.1002/ece3.72375)
Supplement: Supplementary file 3 — Table S3: Description of HSD morphospecies. [file ECE3-15-e72375-s003.xlsx]

## Sheet: Morphospecies descriptions
Morphospecies descriptions and IDs
A	Onychiuridae
B	Silver Isotomids, w. eye-spot, abd. incrsng. twrds abdomen
Ba	Eye-spot rectangle, abdomen less increasing
C	Purple Poduromorpha
Ca	Grey instead of red (formerly P)
D	Yellow Entomobryidae
E	Large green Isotomidae
F	Beige/white Entomobryidae w. small eye-spots
G	Dark purple Entomobryidae, Lepidocyrtus - like
H	Yellow unicolour Symphypleona
Ha	Yellow with dark pattern
I	White Isotomidae, no eye-spots, extremities mid-long
Ia	With one tiny eye-spot
J	Entomobryidae, large, ‘tiger’-pattern
K	Small Tullbergiidae
L	Silver Isotomids, abdm. cylindric, two eye-spots
M	Symphypleona, light-yellow, dorso-lateral stripe
N	Dark purple Isotomidae
O	Neelidae
Q	White Isotomidae, no eye-spots, short extrimities
R	Large Tullbergiidae
S	Symphypleona, dark pattern
Sb	Symphypleona
T	Large green Entomobryidae
Ta	Not green
U	White Entomobryidae, no eye-spots
V	Symphypleona, maybe S. pumilis
X	Entomobryidae, large, beige
Y	Entomobryidae, dark purple, humpback
Zb	Symphypleona, large, green (S. viridis?)
Zg	Isotomidae, light purple (juveniles of E)
