# Supplementary material for: StrataSeq: A Workflow for Rapid Development of Molecular Databases for Hard‐To‐Identify Species
Source: Ecol Evol. 2025 Oct 23;15(10):e72375. doi: 10.1002/ece3.72375 (PMC12547479; doi:10.1002/ece3.72375)
Supplement: Supplementary file 4 — Table S4: Detailed species identifications of common Collembola from the habitat‐stratified samples. [file ECE3-15-e72375-s005.xlsx]

## Sheet: species list
Morphospecies	Species	Taxon_level	species
C	Brachystomella parvula	species	Brachystomella_parvula
Ia	Cryptopygus bipunctatus	species	Cryptopygus_bipunctatus
U	Cyphoderus albinus	species	Cyphoderus_albinus
I	Folsomia fimetaria	species	Folsomia_fimetaria
L	Folsomia manolachei	species	Folsomia_manolachei
L	Folsomia quadrioculata	species	Folsomia_quadrioculata
E	Isotoma caerulea	species	Isotoma_caerulea
E	Isotoma sp (prob. anglicana or cearulea)	genus	Isotoma_sp
E	Isotoma viridis	species	Isotoma_viridis
Q	Isotomodes productus	species	Isotomodes_productus
E	Isotomurus sp	genus	Isotomurus_sp
G	Lepidocyrtus cyaneus	species	Lepidocyrtus_cyaneus
D	Lepidocyrtus lanuginosus	species	Lepidocyrtus_lanuginosus
D	Lepidocyrtus pallidus	species	Lepidocyrtus_lignorum
D	Lepidocyrtus sp. - possibly lignorum	genus	Lepidocyrtus_pallidus
D	Lepidocyrtus sp. (one of the above)	genus	Lepidocyrtus_sp
O	Megalothorax willemi	species	Megalothorax_willemi
K	Mesaphorura critica	species	Mesaphorura_critica
K	Mesaphorura hylophila	species	Mesaphorura_halophila
K	Mesaphorura krausbaueri	species	Mesaphorura_krausbaueri
K	Mesaphorura sp.	genus	Mesaphorura_sp
K	Metaphorura incisa	species	Metaphorura_incisa
K	Metaphorura sp. (incisa or affinis)	genus	Metaphorura_sp
A	Onychiurus sp. (only 1 spm)	genus	Onychiurus_sp
Ia	Parisotoma ekmani	species	Parisotoma_ekmani
B	Parisotoma notabilis	species	Parisotoma_notabilis
A	Protaphorura armata	species	Protaphorura_armata
A	Protaphorura bicampata	species	Protaphorura_bicampata
A	Protaphorura campata	species	Protaphorura_campata
A	Protaphorura cancellata	species	Protaphorura_cancellata
A	Protaphorura sp. ("wierd" = not exactly matching any discribed species)	genus	Protaphorura_sp
A	Protaphorura subuliginata	species	Protaphorura_subuliginata
F	Pseudosinella alba	species	Pseudosinella_alba
H	Sminthurinus aureus	species	Sminthurinus_aureus
Sb	Sminthurinus elegans	species	Sminthurinus_elegans
M	Sminthurus sp. (most likely viridis)	genus	Sminthurus_sp
M	Sminthurus viridis	species	Sminthurus_viridis
V	Sphaeridia pumilis	species	Sphaeridia_pumilis
K	Stenaphorura quadrispina	species	Stenaphorura_quadrispina
