# Supplementary material for: StrataSeq: A Workflow for Rapid Development of Molecular Databases for Hard‐To‐Identify Species
Source: Ecol Evol. 2025 Oct 23;15(10):e72375. doi: 10.1002/ece3.72375 (PMC12547479; doi:10.1002/ece3.72375)
Supplement: Supplementary file 5 — Table S5: Species identified in the benchmarking dataset. [file ECE3-15-e72375-s006.csv]

	species	total_abund	frequency
1	Parisotoma_notabilis	366	77
2	Protaphorura_armata	64	32
3	Lepidocyrtus_cyaneus	58	33
4	Isotoma_anglicana	55	22
5	Folsomia_manolachei	51	19
6	Folsomia_quadrioculata	48	18
7	Isotomodes_productus	42	20
8	Isotomurus_fucicola	41	17
9	Sphaeridia_pumilis	41	22
10	Metaphorura_affinis	38	18
11	Lepidocyrtus_sp	34	19
12	Isotomiella_minor	29	21
13	Entomobrya_sp	29	14
14	Sminthurus_wahlgreni	22	16
15	Lepidocyrtus_lanuginosus	21	16
16	Sminthurinus_elegans	20	11
17	Sminthurinus_sp	18	16
18	Mesaphorura_krausbaueri	17	9
19	Pseudachorutes_corticicolus	14	10
20	Mesaphorura_macrochaeta	13	8
21	Lepidocyrtus_lignorum	12	6
22	Pseudosinella_alba	12	11
23	Mesaphorura_critica	11	7
24	Entomobrya_multifasciata	10	3
25	Ceratophysella_denticulata	9	7
26	Friesea_truncata	9	8
27	Sminthurinus_aureus	9	5
28	Brachystomella_parvula	8	3
29	Onychiurus_cebennarius	8	5
30	Stenaphorura_quadrispina	8	6
31	Ceratophysella_sp	8	5
32	Desoria_duodecemoculata	7	5
33	Folsomides_parvulus	7	3
34	Hypogastrura_vernalis	7	4
35	Sminthurinus_signatus	7	5
36	Folsomia_lawrencei	6	5
37	Isotoma_viridis	6	3
38	Mesaphorura_sylvatica	6	5
39	Dicyrtomina_minuta	5	4
40	Protaphorura_sp	5	3
41	Pseudachorutes_sp	5	5
42	Cryptopygus_bipunctatus	4	2
43	Hypogastrura_sp	3	1
44	Parisotoma_sp	3	3
45	Arrhopalites_caecus	2	2
46	Bourletiella_sp	2	2
47	Folsomia_fimetaria	2	2
48	Onychiurus_edinensis	2	2
49	Pseudosinella_immaculata	2	2
50	Sminthurinus_alpinus	2	1
51	Sminthurus_sp	2	2
52	Cryptopygus_ponticus	1	1
53	Entomobrya_nivalis	1	1
54	Lepidocyrtus_curvicollis	1	1
55	Mesaphorura_sp	1	1
56	Mesaphorura_yosii	1	1
57	Micranurida_pygmaea	1	1
58	Proisotoma_minima	1	1
59	Willemia_similis	1	1
60	Folsomia_sp	1	1
