# Supplementary material for: StrataSeq: A Workflow for Rapid Development of Molecular Databases for Hard‐To‐Identify Species
Source: Ecol Evol. 2025 Oct 23;15(10):e72375. doi: 10.1002/ece3.72375 (PMC12547479; doi:10.1002/ece3.72375)
Supplement: Supplementary file 7 — Appendix S2: ece372375‐sup‐0007‐AppendixS2.R. [file ECE3-15-e72375-s007.R]

library(vegan)
library(tidyverse)
library(ggpubr)
library(readxl)
library(RColorBrewer)

rm(list = ls())

# Load data ####
habitat_morph <- read_excel("Table S1 Morphospecies_priority table data repo.xlsx", 
                            sheet = "Sorted by occurrence")

# Format
habitat_morph <- data.frame(habitat_morph[1:(nrow(habitat_morph)-3),
                                          1:(ncol(habitat_morph)-2)])
rownames(habitat_morph) <- habitat_morph$Morph_ID
habitat_morph <- habitat_morph[,2:ncol(habitat_morph)]
habitat_morph[is.na(habitat_morph)] <- 0
habitat_morph <- data.frame(t(habitat_morph))

### Load environmental data: 
env_data <- read.csv("Table S2 Exploratory plots.csv", 
                     row.names = 1, dec = ",")
env_data$LUI <- as.numeric(env_data$LUI)

env_data %>%
  mutate(LUI_low_high = case_when(
    LUI > mean(env_data$LUI) ~ "high",
    LUI <= mean(env_data$LUI) ~ "low"
  )) %>%
  filter(StrataSeq.subset == "Yes") ->
  env_data

# Reorder rows according to the morphospecies table
env_data[match(rownames(habitat_morph), env_data$EP_Plot_ID), ] ->
  env_data

# PERMANOVA and NMDS ####
set.seed(12345)
adonis2(habitat_morph ~ Exploratory + Soil_Type_WRB + LUI, 
        data=env_data, by = "term", method = "bray")

my_nmds <- metaMDS(habitat_morph)
my_nmds$points %>%
  data.frame() %>%
  mutate(replicates = rownames(.)) %>%
  rename("EP_Plot_ID" = "replicates") ->
  ndms_scores

# Merge the data frames by the 'Sample' column
merged_data <- merge(env_data, ndms_scores, by = "EP_Plot_ID")
rownames(merged_data) <- merged_data$EP_Plot_ID
merged_data$EP_Plot_ID <- NULL  # Remove the 'Sample' column

# set soil types as factors
merged_data$Soil_Type_WRB <- as.factor(merged_data$Soil_Type_WRB)

# Region
merged_data %>%
  ggplot(mapping = aes(x=MDS1, y=MDS2, color = Exploratory)) + # use locality as coloring variable
  geom_point(size = 3) +
  stat_conf_ellipse(mapping = aes(x=MDS1, y=MDS2, color = Exploratory), 
                    level = 0.95, size = 1.5) +
  labs(#title = "Regions",
    x = "MDS1",
    y = "MDS2",
    color = "Exploratory") +  # Change legend title here
  theme_minimal()+
  theme(
    axis.text = element_text(size = 20),   # Change axis text size
    axis.title = element_text(size = 22),  # Change axis title size
    legend.text = element_text(size = 20),  # Change legend text size
    legend.title = element_text(size = 22)
  ) ->
  region_plot

#soil
# Convert main_soil_type to a factor if it's not
merged_data$Soil_Type_WRB <- as.factor(merged_data$Soil_Type_WRB)

merged_data %>%
  ggplot(mapping = aes(x=MDS1, y=MDS2, color = Soil_Type_WRB)) + # use locality as coloring variable
  geom_point(size = 3) +
  stat_conf_ellipse(mapping = aes(x=MDS1, y=MDS2, color = Soil_Type_WRB), 
                    level = 0.95, size = 1.5)+
  labs(#title = "MDS Plot Colored by Soil Type",
      x = "MDS1",
      y = "MDS2",
      color = "Soil Type") +  # Change legend title here
  theme_minimal()+
  theme(
    axis.text = element_text(size = 20),   # Change axis text size
    axis.title = element_text(size = 22),  # Change axis title size
    legend.text = element_text(size = 20),  # Change legend text size
    legend.title = element_text(size = 22)
  ) ->
  soil_plot
  
## LUI

# Calculate the mean of LUI to make elipsoids around high and low LUI points
mean_lui <- mean(merged_data$LUI)

# Create a new variable for groups based on the mean LUI
# merged_data$group <- ifelse(merged_data_engl$LUIreg_08_21 > mean_lui, "High", "Low")
colors <- brewer.pal(3, "Set1")  # Choose a palette with at least 3 colors

ggplot(merged_data, aes(x = MDS1, y = MDS2, color = LUI_low_high)) +
  geom_point(size = 3) +
  stat_ellipse(aes(color = LUI_low_high), alpha = 0.6, size = 1.5) +  # Add ellipses
  labs(
    #title = "NMDS Plot with Land Use Intensity Vectors and Ellipses",
    color = "Land Use Intensity",  # Change legend title for color
    fill = "Land Use Intensity"     # Change legend title for fill (ellipses)
  ) +
  scale_color_manual(values = c("high" = colors[2], "low" = colors[1])) + 
  scale_fill_manual(values = c("high" = colors[2], "low" = colors[1])) +  # Fill colors for ellipses
  theme_minimal() +
  theme(
    axis.text = element_text(size = 20),   # Change axis text size
    axis.title = element_text(size = 22),  # Change axis title size
    legend.text = element_text(size = 20),  # Change legend text size
    legend.title = element_text(size = 22)
  ) -> 
  lui_plot

#### Combine all three plots into one arrangement
ggarrange(region_plot, soil_plot, lui_plot, 
          ncol = 3, nrow = 1, labels = 'auto', font.label = list(size = 22)) ->
  combined_plot

# png(filename = "../figures/Fig_2.png", width = 500, height = 130, units = "mm", res = 300)
combined_plot
# dev.off()

# Richness ####
richness <- specnumber(habitat_morph)

# Richness statistics

richness %>%
  data.frame(richness = .) %>%
  mutate(EP_Plot_ID = rownames(.), .before = 1) %>%
  left_join(env_data, by = "EP_Plot_ID") ->
  richness

lm(richness ~ Exploratory + Soil_Type_WRB + LUI, 
   data = richness) %>%
  anova()

# Richness visualizations
# Region
richness %>%
  ggplot(mapping = aes(x = Exploratory, y = richness)) +
  geom_boxplot()

# Soil type
richness %>%
  ggplot(mapping = aes(x = Soil_Type_WRB, y = richness)) +
  geom_boxplot() +
  geom_point()

# Land use intensity
richness %>%
  ggplot(mapping = aes(x = LUI, y = richness)) +
  geom_point() +
  geom_smooth(method = "lm")


# Benchmarking ####

# Benchmarking dataset
resoil <- read.csv(file = "Table S5 Benchmarking taxon list.csv",
                   row.names = 1)

# StrataSeq HSD dataset
sgrd <- read_excel("Table S4 Strataseq dataset HSD_taxon_list.xlsx")
# sgrd <- sgrd[,4]

# Format data

## percentage of each species in the benchmarking APIED dataset
resoil.spec.prc <- resoil$total_abund / sum(resoil$total_abund) * 100

## add new column with species percentage to the benchmarking APIED dataset
resoil_prc <- cbind(resoil, resoil.spec.prc)

sgrd$present <- rep(1,length(sgrd$species))

# 1 = Covered by SGRD 
sgrd_res_prc <- merge(resoil_prc, sgrd, by = "species", all.x = T)

# 0 = not covered by SGRD
sgrd_res_prc$present <- sgrd_res_prc$present %>% replace_na(0)

# set values in column "present" as factor
sgrd_res_prc$present <- as.factor(sgrd_res_prc$present)

# Barplot
sgrd_res_prc %>%
ggplot(data, mapping = aes(x = reorder(species, -total_abund), y = total_abund, 
                           fill = factor(present))) +
  geom_bar(stat = "identity") +
  scale_fill_manual(values = c("grey", "darkblue"), name = "Present") +
  scale_y_sqrt() +
  theme_minimal() +
  theme(axis.text = element_text(angle = 90, hjust = 1, vjust = 0.5),
        legend.position = "none",
        panel.grid = element_blank()) +
  labs(x = "", y = expression(sqrt("Abundance (benchmarking)"))) ->
  barplot

# png(filename = "../figures/Fig_3.png", width = 200, height = 100, units = "mm", res = 300)
barplot
# dev.off()
